# Supplementary material for: Adsorption Characteristics of Bacterial Cellulose Membranes Toward Methylene Blue Dye in Aqueous Environment
Source: Gels. 2025 Sep 10;11(9):721. doi: 10.3390/gels11090721 (PMC12470013; doi:10.3390/gels11090721)
Supplement: Supplementary file 1 [file gels-11-00721-s001.zip]

Archive with 1 entries (1 files):
- gels-3836435-supplementary.pdf
